# Supplementary material for: Variation in leaf morphological, stomatal, and anatomical traits and their relationships in temperate and subtropical forests
Source: Sci Rep. 2019 Apr 9;9:5803. doi: 10.1038/s41598-019-42335-2 (PMC6456615; doi:10.1038/s41598-019-42335-2)
Supplement: Supplementary file 2 — SREP-18-32721-dataset [file 41598_2019_42335_MOESM2_ESM.xlsx]

## Sheet: Sheet1
Species	Genus	Family	SLA	DMC	LT	SL	SD	SPI	CTR	SR	AB
Artemisia keiskeana Miq.	Artemisia	Compositae		169.811		17.7467	110.119	3.46814	0.282326	0.410497	13.0565
Cardamine leucantha	Cardamine	Brassicaceae	42.5968	195.556	0.0653333	9.72227	276.786	2.61625		0.659301	12.2416
Trillium kamtschaticum Pall. ex Pursh	Trillium	Liliaceae	46.9718	100.885	0.188889	47.3178	26.7857	5.99726	0.15722	0.612312	9.46487
Padus maackii (Rupr.) Kom.	Padus	Rosaceae		308.37		9.08513	377.976	3.1198	0.361243	0.372678	7.9469
Syringa reticulata (Blume) Hara var. amurensis (Rupr.) Pringle	Syringa	Oleaceae	30.0814	316.614	0.0946667	10.7541	162.202	1.87589	0.454707	0.395065	12.3328
Paris verticillata	Paris	Liliaceae		132.45		31.7086	20.8333	2.09465
Saussurea variiloba	Saussurea	Compositae	38.5394	153.285	0.179333	22.4718	62.5	3.15614
Dioscorea nipponica Makino	Dioscorea			245.843		8.131	188.988	1.24946	0.308804	0.447958	7.16235
Eleutherococcus senticosus	Eleutherococcus	Araliaceae	35.7281	186.264	0.0757778	12.1572	92.2619	1.36362	0.186619	0.626575	9.09495
Dryopteris crassirhizoma	Dryopteris	Dryopteridaceae	30.831	220.544	0.0721667	14.7289	55.0595	1.19446	0.0968715	0.630867	10.812
Calystegia hederacea Wall.ex.Roxb.	Calystegia	Convolvulaceae		120.344		16.1583	136.905	3.57447		0.787754	24.1524
Ulmus macrocarpa Hance	Ulmus	Ulmaceae		373.596		13.4798	650.298	11.8162	0.410509	0.354504	8.77227
Salix raddeana	Salix	Salicaceae	18.4275	302.098	0.131481	17.3144	25.2976	0.758396	0.470338	0.278167	7.97847
Carex physodes M.-Bieb.	Carex	Cyperaceae		146.42		24.5959	127.976	7.74205	0.163337	0.628817	11.1614
Bupleurum longiradiatum Turcz.	Bupleurum	Umbelliferae		194.175		8.6754	180.06	1.35517	0.234142	0.573682	11.5321
Pimpinella brachycarpa (Kom.) Nakai	Pimpinella	Umbelliferae		154.195	0.0733333	13.5049	90.7738	1.65555		0.644831	19.4853
Berberis ferdinandi-coburgii Schneid.	Berberis	Berberidaceae		255.319		15.2599	110.119	2.56427
Ribes mandshuricum (Maxim.) Kom.	Ribes	Saxifragaceae	35.9556	231.25		11.2423	183.036	2.31338	0.28108	0.458569	13.5742
Lunathyrium pycnosorum (Christ) Koidz.	Lunathyrium	Athyriaceae		138.601		18.6472	55.0595	1.91452
Philadelphus schrenkii Rupr.	Philadelphus	Saxifragaceae	37.2288	177.645	0.109	14.1057	187.5	3.73072	0.247175	0.544869	7.36873
Fragaria orientalis Lozinsk.	Fragaria	Rosaceae		260.87		7.10688	132.44	0.668928	0.356802	0.316051	10.3495
Anthriscus sylvestris (L.) Hoffm. Gen.	Anthriscus	Umbelliferae		168.103		17.6029	114.583	3.55049	0.31725	0.316933	9.62785
Osmunda cinnamomea L.	Osmunda	Osmundaceae		196.97		36.0436	52.0833	6.76637		0.751748	9.627
Salix rorida	Salix	Salicaceae		385.113		4.78183	175.595	0.401515	0.491487	0.262777	8.84795
Saussurea japonica (Thunb.) DC.	Saussurea	Compositae	46.2135	141.956	0.253333	7.8768	529.762	3.28685
Prenanthes tatarinowii Maxim.	Prenanthes	Compositae		131.965		13.7425	217.262	4.10311
Achillea alpina L.	Achillea	Compositae		344.71		9.74183	529.762	5.02762
Actinidia kolomikta (Maxim. ＆ Rupr.) Maxim.	Actinidia	Actinidiaceae				10.2982	232.143	2.46193	0.396667	0.564879	6.6991
Vicia cracca L.	Vicia	Leguminosae		252.033		18.6102	132.44	4.58694
Hylomecon japonica (Thunb.) Prantl	Hylomecon	Papaveraceae		80.8081		16.8412	101.19	2.87001		0.582591	14.4437
Adenocaulon himalaicum Edgew.	Adenocaulon	Compositae				18.7472	130.952	4.6024		0.726322	13.5341
Juglans mandshurica	Juglans	Juglandaceae	26.9472	352.191	0.0946667	14.6359	327.381	7.01278	0.44782	0.341411	9.1506
Angelica amurensis Schischk.	Angelica	Umbelliferae		151.899		13.7104	181.548	3.41266	0.253698	0.541009	14.3834
Picea koraiensis Nakai	Picea	Pinaceae		687.5		27.3493	31.25	2.33746
Pinus koraiensis Sieb. et Zucc.	Pinus	Pinaceae	5.88249	530.612	0.778333	19.8483	71.4286	2.81397
Athyrium brevifrons Nakai ex Kitagawa	Athyrium	Athyriaceae	44.5413	162.437	0.0453333	23.2197	51.0204	2.75079		0.651418	13.934
Polemonium coeruleum L.	Polemonium	Polemoniaceae	51.8575	102.31	0.0606667	15.1847	90.7738	2.09301	0.229025	0.477945	14.4589
Phellodendron amurense Rupr.	Phellodendron	Rutaceae	22.4143	264.339	0.0778333	16.1062	172.619	4.47791	0.359965	0.407572	9.31475
Melilotus officinalis	Melilotus	Leguminosae		243.697		9.66454	47.619	0.444778	0.334733	0.439293	8.5703
Lonicera chrysantha Turcz.	Lonicera	Caprifoliaceae		281.356	0.118	13.0907	188.988	3.23862	0.29181	0.382809	12.7453
				181.435		7.14743	302.083	1.54322	0.289222	0.457403	13.5726
Isopyrum manshuricum Kom.	Isopyrum	Ranunculaceae				14.7006	23.8095	0.514542
Veratrum oxysepalum Turcz.	Veratrum	Liliaceae		93.9535		31.5058	58.0357	5.7607		0.660826	23.2512
Lychnis fulgens Fisch.	Lychnis	Caryophyllaceae	55.4439	111.778	0.0988889	22.5172	102.679	5.20604
Sambucus williamsii Hance	Sambucus	Caprifoliaceae		131.3	0.165	23.059	139.881	7.43774	0.317633	0.457699	12.0195
Tilia mandshurica Rupr. et Maxim.	Tilia	Tiliaceae	27.6712	366.071	0.116	16.5075	139.881	3.81174	0.257513	0.476281	8.81135
Rubus sachalinensis Lévl.	Rubus	Rosaceae		171.141		16.8687	113.095	3.21815
Ledum palustre L. var. dilatatum Wahl.	Ledum	Ericaceae		352.49	0.103	10.6916	87.7976	1.00361	0.415288	0.390707	5.8217
Aconitum sczukinii Turcz.	Aconitum	Ranunculaceae		134.948		15.1164	87.7976	2.00622
Potentilla cryptotaeniae Maxim.	Potentilla	Rosaceae		219.697		7.81573	549.107	3.35426	0.564896	0.324872	6.47827
Caulophyllum robustum Maxim.	Caulophyllum	Berberidaceae	44.2457	189.633	0.0651111	17.0203	65.4762	1.89679
Pinellia ternata	Pinellia	Araceae		145.963		27.0237	63.9881	4.67294
Aralia elata (Miq.) Seem.	Aralia	Araliaceae		272	0.145	14.0181	166.667	3.27513	0.404004	0.412268	6.0958
Euphorbia lucorum Rupr.	Euphorbia	Euphorbiaceae		226.667	0.0266667	9.60478	63.9881	0.590301	0.313197	0.391693	11.5218
Rubia cordifolia L.	Rubia	Rubiaceae		107.399	0.0873333	18.7306	55.0595	1.93167	0.180462	0.687568	11.4451
Equisetum arvense L.	Equisetum	Equisetaceae				26.0035	111.607	7.54667
Convallaria majalis Linn.	Convallaria	Liliaceae		161.815		25.0115	33.4821	2.09456		0.721514	17.7687
Euonymus verrucosus Scop.	Euonymus	Celastraceae		294.118		10.0161	180.06	1.8064	0.230225	0.467649	8.20795
Epilobium angustifolium L.	Epilobium	Onagraceae		249.344		7.4528	357.143	1.98372	0.476067	0.361289	6.2458
Spiraea salicifolia	Spiraea	Rosaceae		406.667	0.08	7.67527	961.31	5.66305
Aquilegia viridiflora Pall.	Aquilegia	Ranunculaceae		191.441		12.0771	138.393	2.01855
Phragmites australis (Cav.) Trin. ex Steud.	Phragmites	Gramineae		363.501		13.0605	424.107	7.23428			6.18867
Poa annua L.	Poa	Gramineae		353.896		10.6493	14.881	0.168762			7.2523
Lilium distichum	Lilium	Liliaceae		89.9522		45.4093	32.7381	6.75062
Astilbe chinensis (Maxim.) Franch. et Savat.	Astilbe	Saxifragaceae		247.934		9.95487	174.107	1.72539	0.354615	0.464381	5.05765
Caltha palustris L.	Caltha	Ranunculaceae	43.5044	106.43	0.0916667	25.0106	72.9167	4.56117
Chrysosplenium flagelliferum Fr. Schmidt.	Chrysosplenium	Saxifragaceae	32.7992	87.6217	0.316222	13.1132	147.321	2.53328
Polygonatum inflatum	Polygonatum	Liliaceae	44.7386	124.869	0.145	16.3944	50.5952	1.35989		0.539183	21.5255
Corylus mandshurica Maxim.	Corylus	Betulaceae	35.3172	431.298	0.0759	13.0363	86.3095	1.46678	0.304096	0.445563	4.3663
Meehania urticifolia (Miq.) Makino	Meehania	Labiatae	48.8247	157.037	0.0766667	6.4745	157.738	0.661225
Quercus mongolica Fisch. ex Ledeb.	Quercus	Fagaceae	15.9794	571.823	0.113	10.9148	769.345	9.16543	0.501017	0.275386	10.0879
Allium victorialis	Allium	Liliaceae		44.4601		20.886	55.3571	2.41483
Acer triflorum Kom.	Acer	Aceraceae	20.8906	430.556	0.095	9.9044	840.774	8.24775	0.422029	0.329165	8.5499
Arctium lappa L.	Arctium	Compositae	13.9257	145.094	0.114444	12.5398	257.44	4.04816	0.208364	0.545795	10.8952
Inula britanica L.	Inula	Compositae		181.356		13.4916	239.583	4.36095
Acer tegmentosum Maxim.	Acer	Aceraceae		287.356		13.456	309.524	5.60433	0.304386	0.471004	10.8042
Populus cathayana	Populus	Salicaceae	14.1758	379.487	0.156852	18.5457	284.226	9.7758	0.364525	0.511207	8.23633
Acer mono Maxim.	Acer	Aceraceae	26.143	434.978	0.0768333	8.66933	386.905	2.90787	0.309989	0.481719	9.6773
Rosa davurica Pall.	Rosa	Rosaceae			0.0836188	9.24067	334.821	2.85904	0.31595	0.382089	7.1234
Malus baccata (L.) Borkh.	Malus	Rosaceae	25.6512	301.455	0.132	14.4905	145.833	3.06212	0.327514	0.531839	6.92735
Albizia kalkora (Roxb.) Prain	Albizia	Leguminosae	25.486	243.056	0.0888889	10.8442	147.321	1.73246	0.301334	0.462743	5.316
Parasenecio hastatus	Parasenecio	Compositae	41.3351	132.254	0.111667	23.1615	101.19	5.4284	0.324549	0.678846	13.499
Brachybotrys paridiformis Maxim. ex Oliv.	Brachybotrys	Boraginaceae	37.4043	167.712	0.0891667	10.4046	142.857	1.54651	0.143413	0.6113	14.1902
Populus davidiana	Populus	Salicaceae	17.1408	465.241	0.123333	13.2358	202.381	3.54542	0.446855	0.391876	7.6512
Rubus crataegifolius Bge.	Rubus	Rosaceae		239.335	0.125136	10.6897	433.036	4.94829	0.328724	0.38137	8.48675
Paeonia lactiflora Pall.	Paeonia	Ranunculaceae		207.506		24.2553	52.0833	3.06417	0.172028	0.611701	10.2517
				139.61		26.3631	65.4762	4.55069
Spiraea chamaedryfolia L.	Spiraea	Rosaceae		303.03	0.0555394	9.4982	175.595	1.58415	0.356965	0.328752	8.65835
Fraxinus mandschurica Rupr.	Fraxinus	Oleaceae	22.3411	392.034	0.120333	10.8927	375	4.44941	0.237071	0.349878	11.1245
Amygdalus davidiana (Carrière) de Vos ex Henry	Amygdalus	Rosaceae				11.8618	28.2738	0.397821
Cephalanthus tetrandrus (Roxb.) Ridsd. et Bakh. f.	Cephalanthus	Rubiaceae		241.83	0.12219	8.95597	421.131	3.37786	0.139578	0.324366	11.1159
Phryma leptostachya L. subsp. asiatica (Hara) Kitamura	Phryma	Phrymaceae		111.958		10.3388	235.119	2.51322
Vicia unijuga A. Br.	Vicia	Leguminosae		226.994		14.4433	139.881	2.91804	0.206728	0.52291	16.6821
Rabdosia excisa (Maxim.) Hara	Rabdosia	Labiatae	69.8456	139.814	0.0413333	18.0047	250	8.10423	0.31379	0.456552	7.7
Filipendula palmata (Pall.) Maxim.	Filipendula	Rosaceae	37.3545	202.595	0.0614286	12.9808	90.7738	1.52954	0.269245	0.363295	9.37625
Saussurea ussuriensis	Saussurea	Compositae		98.6842		14.7169	55.0595	1.19252	0.202379	0.717844	16.6039
Schisandra chinensis	Schisandra	Magnoliaceae		101.416		30.6108	53.5714	5.01975	0.0847433	0.524442	17.8609
Heracleum moellendorffii Hance	Heracleum	Umbelliferae		142.544		11.382	166.667	2.15918	0.358609	0.323498	6.92735
Urtica angustifolia Fisch. ex Hornem	Urtica	Urticaceae	54.9043	167.382	0.0683333	10.4541	92.2619	1.00831	0.271931	0.342923	7.0574
Thalictrum foetidum L.	Thalictrum	Ranunculaceae		260.355		13.5685	162.202	2.98621	0.336593	0.412121	11.994
Lamium barbatum Sieb. et Zucc.	Lamium	Labiatae		218.143		11.514	199.405	2.64355	0.312169	0.282157	10.4492
Artemisia capillaris	Artemisia	Compositae		183.673		22.4141	96.4286	4.84448
Oenothera biennis L.	Oenothera	Onagraceae		170.385		12.0006	248.512	3.57893
Ribes komarovii Pojark.	Ribes	Saxifragaceae		215.035	0.0975555	14.1797	126.488	2.54322	0.280752	0.457458	8.56064
Tilia amurensis Rupr.	Tilia	Tiliaceae	24.277	398.889	0.1085	12.6975	116.071	1.87137	0.252362	0.464148	9.057
Sanicula rubriflora Fr. Schmidt	Sanicula	Umbelliferae	52.825	146.048	0.0629167	8.505	147.321	1.06565	0.223919	0.456781	11.037
						9.0773	148.81	1.22615
wrightii Glochidion	Glochidion	Euphorbiaceae	13.5267	351.223	0.128333	10.4076	120.536	1.30563	0.30683	0.499842	7.35905
levinei Syzygium	Syzygium	Myrtaceae	12.1597	376.498	0.166111	3.22766	404.762	0.421671	0.17122	0.694055	9.6332
glaucescens Fissistigma	Fissistigma	Annonaceae	10.3281	579.469	0.116111	9.90833	66.9643	0.657422	0.247281	0.441346	9.9229
mollissima Tarenna	Tarenna	Rubiaceae	13.5839	291.107	0.121667	13.3622	133.929	2.39128
paniculatus Mallotus	Mallotus	Euphorbiaceae			0.182778	7.16627	1116.07	5.73163	0.350468	0.349733	2.6866
subaequalis Gironniera	Gironniera	Ulmaceae	9.40071	266.525	0.189444	13.2268	142.857	2.49926	0.454423	0.464092	25.272
vasculosa Ficus	Ficus	Moraceae	13.5066	326.813	0.118333	14.5316	211.31	4.46217	0.1221	0.59124	12.8519
fabri Castanopsis	Castanopsis	Fagaceae	5.33008	481.49	0.281852	7.31767	373.512	2.00009	0.226613	0.455364	7.13533
birdwoodiana Mucuna	Mucuna	Fabaceae				9.8869	123.512	1.20734	0.312499	0.56461	4.374
rigida Meliosma	Meliosma	Sabiaceae	5.42307	441.311	0.164444	14.0904	126.488	2.51129	0.167657	0.395771	15.962
hui Cyclobalanopsis	Cyclobalanopsis	Fagaceae	5.57824	535.628	0.17875	11.9672	523.81	7.50164	0.41014	0.369063	4.5922
variolosa Ficus	Ficus	Moraceae				8.68657	196.429	1.48218	0.170384	0.59955	5.96424
glabra Sarcandra	Sarcandra	Chloranthaceae	15.6018		0.165556	23.1784	56.5476	3.03795	0.12751	0.722863	12.0074
rotundifolia Litsea	Litsea	Lauraceae				14.4231	174.107	3.62189	0.349152	0.512368	8.6564
indica Rhaphiolepis	Rhaphiolepis	Rosaceae	6.7647	359.872	0.208333	9.67513	250	2.34021	0.144277	0.546185	6.96375
myriacanthum Zanthoxylum	Zanthoxylum	Rutaceae	18.4755	224.972	0.156667	18.2605	193.452	6.45057	0.216152	0.386026	5.95455
caulocarpa Ficus	Ficus	Moraceae	4.81216	381.672	0.341667	18.1108	382.44	12.544	0.236649	0.4834	10.6393
retusa Bridelia	Bridelia	Euphorbiaceae	15.5431	327.072	0.123889	6.81826	68.4524	0.318226	0.278885	0.511606	7.008
neriifolius Podocarpus	Podocarpus	Podocarpaceae	3.89752	380.464	0.378889	17.3022	92.2619	2.76202	0.269576	0.349289	6.2715
gracile Lophatherum	Lophatherum	Gramineae	30.0951	352.777	0.0788889	21.6715	52.0833	2.44612
dodecandrum Melastoma	Melastoma	Melastomataceae	31.3831	377.281	0.05	6.85741	452.381	2.12728	0.202472	0.469432	7.52856
obtusifolia Erycibe	Erycibe	Convolvulaceae	7.1257	259.349	0.321667	26.7355	44.6429	3.19101	0.159197	0.642895	22.8174
			7.65744	447.897	0.133333	9.13122	33.1633	0.276512	0.257327	0.580348	2.1373
chunii Lindera	Lindera	Lauraceae	14.5335	409.584	0.105	7.39293	110.119	0.60186	0.294276	0.34217	6.18105
turgida Albizia	Albizia	Mimosaceae	11.04	494.976	0.13	7.15787	284.226	1.45623	0.246507	0.534208	4.81144
sampsonii Macaranga	Macaranga	Euphorbiaceae	16.4875	397.677	0.134444	6.96072	133.929	0.648906	0.340596	0.285232	6.6862
katsumadai Alpinia	Alpinia	Zingiberaceae	12.721	294.413	0.143889	11.0636	116.071	1.42075	0.157875	0.395053	15.4809
breviflora Machilus	Machilus	Lauraceae			0.142778	6.37926	194.94	0.79331	0.204236	0.452628	8.7282
hispida Ficus	Ficus	Moraceae	10.1985	284.029	0.171481	8.50747	355.655	2.57412	0.380186	0.339937	3.4161
cretica Pteris	Pteris	Pteridaceae			0.0994444	16.2239	76.5306	2.0144		0.774923	18.0676
album Canarium	Canarium	Burseraceae	8.50177	454.596	0.172222	5.99673	703.869	2.53117	0.443465	0.343489	6.3188
elata Scleria	Scleria	Cyperaceae	18.0518	332.702	0.21037	14.8157	13.3929	0.293979	0.148113	0.721619	7.97787
fordii Erythrophleum	Erythrophleum	Caesalpiniaceae	18.2764	253.528	0.121667	5.64	407.738	1.297	0.259513	0.579288	7.1076
papyrifera Broussonetia	Broussonetia	Moraceae	12.5238	361.147	0.222778	5.43023	419.643	1.23742	0.429985	0.423167	5.2548
dubia Diplospora	Diplospora	Rubiaceae	5.8148	395.778	0.250741	8.88533	308.036	2.43192	0.292862	0.604133	13.2172
armatum Zanthoxylum	Zanthoxylum	Rutaceae	11.2081	367.416	0.13037	10.4063	212.798	2.30442	0.246887	0.440231	6.97705
ligustrifolium Memecylon	Memecylon	Melastomataceae	7.29725	412.105	0.214444	2.78617	165.179	0.128224	0.112598	0.727107	3.3448
glabratum Pittosporum	Pittosporum	Pittosporaceae	8.76875	365.599	0.140556	11.5604	236.607	3.16207	0.182521	0.593891	10.7577
glaberrima Ormosia	Ormosia	Fabaceae	13.8782	384.078	0.195926	10.4034	175.595	1.90047	0.221343	0.51248	9.1981
lancifolia Symplocos	Symplocos	Symplocaceae			0.171852	7.18786	293.155	1.51459	0.285333	0.538379	5.098
canthioides Aidia	Aidia	Rubiaceae	8.39193	396.617	0.15963	10.4527	331.845	3.62571	0.192245	0.547153	8.1128
kwangtungensis Machilus	Machilus	Lauraceae	5.11364	560.717	0.188333	6.46404	242.56	1.01351	0.214258	0.598895	3.88535
kwangtungensis Lindera	Lindera	Lauraceae	12.7962	419.821	0.120556	11.3646	199.405	2.57541	0.256019	0.507175
fortunatum Clerodendrum	Clerodendrum	Verbenaceae	22.7121	219.482		11.6347	279.762	3.78706	0.332623	0.502259	4.5756
japonicum Cinnamomum	Cinnamomum	Lauraceae	6.79937	384.018	0.184444	10.6473	123.512	1.40019	0.229431	0.606132	11.7453
microsperma Adenanthera	Adenanthera	Mimosaceae	19.1377	441.021	0.0977778	7.84236	321.429	1.97687	0.357381	0.396128	10.5193
japonicum Lygodium	Lygodium	Lygodiaceae	18.7992	670.549	0.0714815	8.8668	306.548	2.41008	0.156396	0.670212	18.7584
odora Alocasia	Alocasia	Araceae				12.9611	114.583	1.92489
pentapetalus Mischocarpus	Mischocarpus	Sapindaceae	10.5671	437.33	0.146111	5.83997	587.798	2.0047	0.360598	0.419391	3.84703
macartneyi Eurya	Eurya	Theaceae	4.8381		0.262222	4.22041	184.524	0.328672	0.171665	0.720874	8.5295
fruticosa Breynia	Breynia	Euphorbiaceae	7.72732	551.651	0.188889	10.9965	263.393	3.18501	0.219757	0.560989	9.04719
podophylla Alsophila	Alsophila	Cyatheaceae	17.6328	339.39	0.143333	17.4399	150.298	4.57132		0.778314	3.96671
trewioides Alchornea	Alchornea	Euphorbiaceae	19.139	420.112	0.0938889	9.50367	169.643	1.53221	0.349151	0.331066	4.80792
rehderianum Syzygium	Syzygium	Myrtaceae	4.97359	520.549	0.233333	4.42544	372.024	0.728592	0.175302	0.723824	3.18564
scleranthum Craibiodendron	Craibiodendron	Ericaceae	4.77069	575.793	0.251111	5.73725	497.024	1.63601	0.206026	0.618853	4.60652
clypearia Pithecellobium	Pithecellobium	Mimosaceae	14.2721	401.825	0.108519	5.83333	150.298	0.511429	0.496738	0.325054	5.19386
chinensis Cryptocarya	Cryptocarya	Lauraceae	5.12914	450	0.232222	9.54087	108.631	0.988848	0.378792	0.523076	6.047
austrosinense Piper	Piper	Piperaceae	10.0188	270.578	0.199722	15.6042	80.3571	1.95663	0.160217	0.18239	11.4899
parasiticus Cyclosorus	Cyclosorus	Thelypteridaceae	22.0853	330.514	0.624444	16.9951	101.19	2.92271	0.235396	0.462534	7.87091
rhabdocladus Calamus	Calamus	Palmae	7.51331	581.174	0.116667	4.72714	22.3214	0.0498792		0.783313	3.06067
crista Caesalpinia	Caesalpinia	Caesalpiniaceae	10.0048	241.416	0.167778	4.878	142.857	0.339927	0.363231	0.490056	3.89352
chinensis Machilus	Machilus	Lauraceae	7.46165	419.497	0.172778	6.80532	184.524	0.854574	0.35896	0.553161	5.23527
oblongifolia Alpinia	Alpinia	Zingiberaceae	11.9963	292.485	0.163889	16.925	90.7738	2.60028	0.244621	0.508185	21.6002
esquiroliana Ficus	Ficus	Moraceae	15.3913	177.67		8.2812	306.548	2.10225	0.363931	0.237656	2.3583
roxburghiana Engelhardia	Engelhardia	Juglandaceae	9.30716	405.425	0.149259	8.92457	424.107	3.37792	0.303229	0.492853	7.22081
hainanense Xanthophyllum	Xanthophyllum	Xanthophyllaceae	9.46649	400.037	0.142222	10.5903	236.607	2.65365	0.322645	0.439536	8.40013
parvifolia Morinda	Morinda	Rubiaceae	8.87829	530.194	0.151481	6.50779	607.143	2.57133	0.800425	0.357448	2.36255
varians Dendrotrophe	Dendrotrophe	Santalaceae	11.3089	277.136	0.235185	12.426	37.9464	0.585914	0.460937	0.504916	8.20926
lanceolata Sterculia	Sterculia	Sterculiaceae	18.525	289.475	0.115926	7.05187	309.524	1.53923	0.282439	0.253534	6.09025
odorifera Dalbergia	Dalbergia	Fabaceae	8.23278	320.171	0.188333	6.81003	366.071	1.69771	0.27502	0.490035	6.24962
barometz Cibotium	Cibotium	Dicksoniaceae	16.2795	320.709	0.0866667	8.46957	11.1607	0.0800599		0.720611	9.0091
spicatus Chloranthus	Chloranthus	Chloranthaceae	11.3873	393.191	0.176667	27.2422	81.8452	6.07405		0.827574	6.1494
lanceolatum Chrysophyllum	Chrysophyllum	Sapotaceae	9.69189	441.162	0.114444	11.2275	58.0357	0.731576	0.205042	0.577852	2.53235
asiatica Psychotria	Psychotria	Rubiaceae	10.0747	246.944	0.254444	12.7788	160.714	2.62444	0.237875	0.631518	7.21313
ramondioides Conandron	Conandron	Gesneriaceae	14.4377	165.848	0.228333	15.6246	23.8095	0.581259	0.195761	0.544672	6.0858
fissa Castanopsis	Castanopsis	Fagaceae	13.4249	365.185	0.130556	10.8842	151.786	1.79816	0.258371	0.455756	5.9203
lucidum Pithecellobium	Pithecellobium	Mimosaceae				7.97476	531.25	3.37858	0.31363	0.524733	3.37135
odorata Lindsaea	Lindsaea	Lindsaeaceae	30.3807	307.389	0.0711111	29.3983	96.7262	8.35967		0.629524	5.4113
salicifolia Maesa	Maesa	Myrsinaceae	6.04597	296.283	0.237222	9.5975	376.488	3.46791	0.100035	0.573239	11.2919
austrosinensis Pandanus	Pandanus	Pandanaceae			0.477778	8.59933	157.738	1.16645	0.0940806	0.708577	7.58765
mariae Rhododendron	Rhododendron	Ericaceae	6.81584	424.489	0.196667	10.0556	345.238	3.49086	0.262033	0.567377	3.99982
morrisiana Diospyros	Diospyros	Ebenaceae	8.99415	528.772	0.120556	10.6495	211.31	2.3965	0.249609	0.636532	8.15445
quinquegona Ardisia	Ardisia	Myrsinaceae	11.4217	393.953	0.137778	15.4099	96.7262	2.2969	0.238391	0.513011	10.4578
massoniana Pinus	Pinus	Pinaceae	6.00856	356.114	0.297778	12.1608	68.4524	1.01231			9.7666
serpens Psychotria	Psychotria	Rubiaceae	11.938	232.972	0.233704	13.6908	47.619	0.892564	0.224928	0.356913	30.5351
pubescens Ilex	Ilex	Aquifoliaceae	21.2661	286.865	0.0938889	8.6366	247.024	1.84257	0.213531	0.413827	8.2935
lachnocarpus Croton	Croton	Euphorbiaceae	19.0197	286.723	0.132222	8.57987	388.393	2.85912	0.325275	0.401167	5.36987
ciliata Eurya	Eurya	Theaceae	9.8094	376.654	0.15	10.3928	504.464	5.44873	0.2427	0.559725	12.3814
sanguineum Melastoma	Melastoma	Melastomataceae	13.2718	285.901	0.138889	6.75072	401.786	1.83103	0.247966	0.568549	5.0083
strigosa Diospyros	Diospyros	Ebenaceae	7.49788	540.524	0.108519	9.68213	257.44	2.41334	0.351344	0.308824	4.47733
velutina Casearia	Casearia	Flacourtiaceae	16.8465	254.455	0.139444	7.14387	397.321	2.02772	0.142731	0.644009	5.08511
cryptostachys Carex	Carex	Cyperaceae	19.8097	364.652	0.0994444	17.3354	108.631	3.26452		0.736215	5.687
asprella Ilex	Ilex	Aquifoliaceae	7.65959	523.324	0.128333	13.3095	206.845	3.6641	0.228161	0.424883	6.5115
chinensis Eurya	Eurya	Theaceae	10.5754	150.275	0.156667	8.34863	444.94	3.10122	0.353191	0.512544	5.71732
seguinii Myrsine	Myrsine	Myrsinaceae	7.38458	397.779	0.244444	12.9086	203.869	3.39709	0.140168	0.429768	13.8323
superba Schima	Schima	Theaceae	5.20579	536.347	0.170556	6.15767	523.81	1.98612	0.299638	0.524423	2.8442
calendulacea Sphagneticola	Sphagneticola	Compositae	5.9703	495.011	0.165926	13.5331	278.274	5.09647	0.241643	0.351838	6.41607
doederleinii Selaginella	Selaginella	Selaginellaceae	4.5114	896.552		14.6842	68.4524	1.47601
jambos Syzygium	Syzygium	Myrtaceae	8.34997	375.692	0.182593	3.97777	494.048	0.781713	0.212133	0.632146	7.95895
sinensis Celtis	Celtis	Ulmaceae	6.84805	595.801	0.119444	6.10293	1403.27	5.2266	0.366611	0.300475	6.70253
vasculosa Ficus	Ficus	Moraceae	9.54814	409.482	0.110185	6.68238	377.976	1.68782	0.359151	0.190001	8.3128
grandis Begonia	Begonia	Begoniaceae	40.6626	82.2665		20.8406	34.2262	1.48654	0.0830633	0.344622	32.5005
duperreanum Dracontomelon	Dracontomelon	Anacardiaceae	12.2052	269.046	0.171111	6.01493	595.238	2.15354	0.324411	0.598636	5.23255
velutina Machilus	Machilus	Lauraceae	5.91379	494.572	0.142963	6.18633	28.2738	0.108206	0.208396	0.536037	9.8615
nanmu Machilus	Machilus	Lauraceae				8.162	250	1.66546	0.224204	0.54233	5.1478
longiauritus Indocalamus	Indocalamus	Gramineae	15.3598	500.726	0.0966667	11.026	299.107	3.63633	0.293077		3.0424
triflora Ilex	Ilex	Aquifoliaceae	8.09417	425.614	0.157407	8.0268	434.524	2.79962	0.272408	0.646551	5.65473
chapaensis Ilex	Ilex	Aquifoliaceae	10.8853	254.617	0.163333	11.6802	211.31	2.88282	0.176301	0.583591	12.3159
decurrens Hemigramma	Hemigramma	Aspidiaceae	13.0307	256.075	0.327037	16.4344	34.2262	0.924416		0.861054	23.0993
cubeba Litsea	Litsea	Lauraceae	33.3124	277.187	0.0859259	12.8047	156.25	2.56188	0.392076	0.399724	9.22855
orientalis Trema	Trema	Ulmaceae	11.669	440.399	0.121667	9.87057	343.75	3.34909	0.496854	0.386248
dielsiana Callerya	Callerya	Fabaceae	29.5886	336.481	0.0766667	5.58393	962.798	3.00203	0.562036	0.244378	7.767
quinata Vitex	Vitex	Verbenaceae	10.2977	431.789	0.133333	8.50113	291.667	2.10785	0.350474	0.425723	7.38367
laxiflorus Euonymus	Euonymus	Celastraceae	8.48379	312.59	0.236667	19.2737	81.8452	3.04034	0.198729	0.56625	13.8681
chinensis Itea	Itea	Grossulariaceae	15.114	317.341	0.130556	5.7648	447.917	1.48856	0.166754	0.65694	6.02167
cirrhosa Dioscorea	Dioscorea	Dioscoreaceae	10.4995	357.579	0.165556	8.9685	114.583	0.921639	0.151237	0.597816	10.8248
ensifolium Schizoloma	Schizoloma	Lindsaeaceae	14.5275	197.758	0.09	24.1428	31.25	1.82149		0.686569	10.8925
			35.0744	110.209	0.165185	13.8682	37.5	0.721231	0.211438	0.2318	28.1756
tristyla Saurauia	Saurauia	Actinidiaceae	14.0329	161.93	0.211481	9.53053	86.3095	0.783958	0.19448	0.557093	3.8865
			9.92694	293.873	0.297222	6.3961	290.179	1.18712	0.275918	0.614569	10.0471
fistulosa Ficus	Ficus	Moraceae	18.3866	179.89	0.152963	11.8961	159.226	2.25334	0.19196	0.588457	13.4223
nervosum Syzygium	Syzygium	Myrtaceae	7.17655	326.291	0.282778	8.38913	1127.98	7.93842	0.196121	0.689946	7.4603
revoluta Cycas	Cycas	Cycadaceae	3.83035	444.851	0.25	6.13967	125	0.471194
tomentosa Rhodomyrtus	Rhodomyrtus	Myrtaceae	6.66785	427.313	0.198889	7.5906	251.488	1.449	0.282414	0.483862	3.09487
prunifolia Photinia	Photinia	Rosaceae	7.52549	544.21	0.167778	4.92679	260.417	0.632117	0.300578	0.435421	3.94215
topengii Pygeum	Pygeum	Rosaceae	17.4638	349.122	0.101111	8.37463	279.762	1.9621	0.267106	0.598874	5.14225
callicarpa Bowringia	Bowringia	Fabaceae	7.38511	462.869	0.169444	9.53794	223.214	2.03063	0.264419	0.629926	12.5013
cochinchinense Homalium	Homalium	Flacourtiaceae	6.33918	463.975	0.143333	6.72822	248.512	1.12499	0.167365	0.413045	8.64235
capillus-veneris Adiantum	Adiantum	Adiantaceae				41.3357	21.4286	3.66138		0.741979	10.0336
nervosa Ficus	Ficus	Moraceae	10.7454	329.724	0.142963	7.68207	214.286	1.26459	0.215119	0.485867	29.6438
modestum Aglaonema	Aglaonema	Araceae	16.3483	160.329	0.23	43.4046	29.7619	5.60703	0.126134	0.598604	47.7694
pimela Canarium	Canarium	Burseraceae	6.89603	363.131	0.148889	4.3089	555.06	1.03056	0.289736	0.415781	6.03267
japonica Cayratia	Cayratia	Vitaceae	8.08041	378.206	0.157778	10.767	169.643	1.96664	0.188367	0.582584	5.803
orientale Blechnum	Blechnum	Blechnaceae	18.8194	295.197	0.117222	7.5492	12.5	0.071238	0.28344	0.46686	9.8658
ciliaris Eremochloa	Eremochloa	Gramineae	28.4095	235.353	0.0940741	21.4191	92.2619	4.23278		0.680051	12.0121
bunius Antidesma	Antidesma	Euphorbiaceae	14.7207	285.281	0.118889	8.4093	123.512	0.873431	0.233283	0.517467	9.06793
sarmentosa Tetracera	Tetracera	Dilleniaceae	11.3141	318.829		11.347	217.262	2.79734	0.286875	0.494109	5.15133
nitida Eurya	Eurya	Theaceae	6.84921	421.379	0.22	7.81597	367.56	2.2454	0.294623	0.543633	4.85367
dubius Elaeocarpus	Elaeocarpus	Elaeocarpaceae	23.8013	406.149	0.111296	9.4202	322.917	2.86557	0.299084	0.441101	6.3566
acuminatissimum Syzygium	Syzygium	Myrtaceae	9.15122	337.413	0.183889	9.04567	245.536	2.00907	0.194815	0.660811	6.65425
caseariifolia Microdesmis	Microdesmis	Pandaceae	13.2985	374.347	0.147222	6.0317	739.583	2.69071	0.182894	0.613909	7.26935
sinense Ligustrum	Ligustrum	Oleaceae	16.4167	314.033	0.148333	6.03323	599.702	2.18291	0.332217	0.465028	6.5084
pulchella Neolitsea	Neolitsea	Lauraceae	8.87019	509.276	0.108333	9.31928	107.143	0.930525	0.321882	0.552796	2.52625
styracifolius Artocarpus	Artocarpus	Moraceae	8.12669	725.663	0.107222	8.976	17.8571	0.143872	0.516369	0.345746	3.6714
leucocephala Leucaena	Leucaena	Mimosaceae	44.4969	225.909	0.0583333	10.7697	19.6429	0.227829	0.30967	0.229429	3.7296
cambodiana Neolitsea	Neolitsea	Lauraceae	7.28709	492.492	0.156111	18.7153	14.881	0.521226	0.28367	0.51387	4.08638
fockeanus Rubus	Rubus	Rosaceae			0.0872222	10.008	351.19	3.51755	0.14089	0.412067	12.0023
octophylla Schefflera	Schefflera	Araliaceae	8.90659	267.812	0.236667	15.6512	230.655	5.65012	0.248751	0.507176	5.25105
lindleyana Ardisia	Ardisia	Myrsinaceae	7.82837	233.255	0.335556	13.877	199.405	3.83996	0.118317	0.753826	15.3341
chinensis Rhus	Rhus	Anacardiaceae	12.6349	378.279	0.13	11.9044	23.2143	0.328981	0.403923	0.259079	3.82185
carambola Averrhoa	Averrhoa	Oxalidaceae	11.0775	355.133	0.136667	6.15123	226.19	0.855852	0.235707	0.54824	14.0316
malabathricum Melastoma	Melastoma	Melastomataceae	14.8199	338.847	0.147222	7.15603	654.762	3.35296	0.433276	0.351934	2.6507
dicoccum Canthium	Canthium	Rubiaceae	3.83284	438.572	0.215	7.73777	498.512	2.98474	0.397966	0.441598	7.76555
maxima Caryota	Caryota	Palmae		316.187	0.144444	27.5866	84.8214	6.45508	0.340343	0.465042	9.09805
pubescens Mussaenda	Mussaenda	Rubiaceae	18.0166	320.929	0.112222	11.1381	244.048	3.02759	0.307035	0.413231	8.2295
yunnanensis Aporosa	Aporosa	Euphorbiaceae	17.5029	192.761	0.172222	8.90197	291.667	2.31131	0.273213	0.492417	11.3015
pentaneurum Jasminum	Jasminum	Oleaceae	8.63601	267.978	0.267778	10.7131	157.738	1.81038	0.226805	0.472141	5.09187
chinensis Diplopterygium	Diplopterygium	Gleicheniaceae	15.1582	420.235	0.0638889	8.42597	619.048	4.39505		0.62792	7.0172
brachiata Carallia	Carallia	Rhizophoraceae	6.06293	392.475	0.254815	10.8574	202.381	2.38574	0.162721	0.689847	8.24945
championii Syzygium	Syzygium	Myrtaceae	4.8408	455.913	0.247222	4.78363	534.226	1.22248	0.202509	0.630317	2.9762
mariae Rhododendron	Rhododendron	Ericaceae	14.9679	293.578	0.127778	9.65673	266.369	2.48396	0.230217	0.515074	9.5954
blakeana Bauhinia	Bauhinia	Caesalpiniaceae	28.1734	329.81	0.0566667	5.04492	82.1429	0.209064	0.392508	0.291495	2.44075
latifolia Thysanolaena	Thysanolaena	Gramineae	13.0769	264.163	0.192222	10.5568	162.202	1.80767
